# Supplementary material for: Placental iron transport under maternal stress: a missing link in foetal programming and mental health
Source: eBioMedicine. 2026 Feb 13;125:106170. doi: 10.1016/j.ebiom.2026.106170 (PMC12925318; doi:10.1016/j.ebiom.2026.106170)
Supplement: Supplementary Tables [file mmc2.xlsx]

## Sheet: Supp Table 1 Mouse RNAseq
ensemblID	symbol	entrezID	padj	pvalue	log2FoldChange	lfcSE	stat	baseMean
Iron-related genes
ENSMUSG00000023030	Dmt1	18174	0.0788627	0.00981548	0.322116	0.124742	2.58226	1653.04
ENSMUSG00000022094	Zip14	213053	0.636293	0.349055	-0.125889	0.134436	-0.936425	7703.65
ENSMUSG00000053897	Zip8	67547	0.115505	0.0174524	0.415135	0.174644	2.37703	944.221
ENSMUSG00000025993	Fpn1	53945	0.874364	0.7023	-0.0427667	0.111891	-0.382218	16958
ENSMUSG00000032554	Trf	22041	0.730718	0.464636	0.142807	0.195296	0.731234	61305.7
ENSMUSG00000024661	Fth1	14319	0.623554	0.334626	0.119272	0.123618	0.964838	12378.6
ENSMUSG00000012428	Steap4	117167	0.679621	0.401234	0.174439	0.207809	0.83942	403.402
ENSMUSG00000026389	Steap3	68428	0.1157	0.0175015	-0.28363	0.119373	-2.376	772.474
ENSMUSG00000034248	Mfrn1	67712	0.0514712	0.00521872	0.556716	0.19931	2.79321	3707.2
ENSMUSG00000004070	Hmox2	15369	0.575745	0.284838	-0.0846744	0.0791709	-1.06951	1428.55
ENSMUSG00000005413	Hmox1	15368	0.572557	0.28137	-0.125122	0.11615	-1.07725	2913.91
ENSMUSG00000028405	Aco1	11428	0.965008	0.904872	0.00961813	0.0804804	0.119509	4741.65
ENSMUSG00000022477	Aco2	11429	0.739265	0.476456	-0.0524539	0.0736696	-0.712015	4542.78
ENSMUSG00000031209	Heph	15203	0.978771	0.94348	-0.0145159	0.204747	-0.0708968	519.608
ENSMUSG00000003617	Cp	12870	0.109312	0.0160289	-0.380686	0.158075	-2.40826	1105.44
ENSMUSG00000030911	Zp2	22787	NA	0.208615	-0.233505	0.185707	-1.25738	3.51785
ENSMUSG00000022797	Tfrc	22042	0.034901	0.00301762	0.241552	0.0814421	2.96594	91918.1
ENSMUSG00000050440	Hamp	84506	0.863681	0.681857	-0.0848131	0.206896	-0.40993	14.8724
ENSMUSG00000006611	Hfe	15216	0.788169	0.548971	-0.0851183	0.142029	-0.599303	218.299
ENSMUSG00000040249	Lrp1	16971	0.898388	0.74487	0.0590578	0.181487	0.32541	23022.5
ENSMUSG00000027070	Lrp2	14725	0.783483	0.540865	0.11715	0.191577	0.611506	7490.87
ENSMUSG00000027187	Cat	12359	0.153306	0.0272994	0.283025	0.128227	2.20721	1823.06
ENSMUSG00000032350	Gclc	14629	0.928711	0.813962	-0.0274888	0.116815	-0.235318	2845.06
ENSMUSG00000027610	Gss	14854	0.498154	0.211847	0.195389	0.156498	1.2485	731.995
ENSMUSG00000075706	Gpx4	625249	0.826458	0.610845	0.0299157	0.0587887	0.508868	8709.31
ENSMUSG00000027737	Cys2	26570	0.61348	0.827509	-0.0754439	0.149361	-0.50511	288.752
ENSMUSG00000042632	Pla2g6	53357	0.0766595	0.00939387	0.278163	0.107094	2.59738	2138.02
ENSMUSG00000020646	Mboat2	67216	0.492533	0.207135	0.197915	0.156891	1.26148	379.262
ENSMUSG00000038732	Mboat1	218121	0.612246	0.322742	0.174366	0.176333	0.98884	313.412
ENSMUSG00000031278	Acsl4	50790	0.484103	0.200968	0.13131	0.102683	1.2788	3287.75
ENSMUSG00000024066	Xdh	22436	0.759409	0.506023	-0.0821734	0.123561	-0.665043	3430.71
Stress-related genes
ENSMUSG00000031891	Hsd11b2	15484	0.268494	0.0695681	0.364508	0.200862	1.81471	29.6123
ENSMUSG00000024431	Nr3c1	14815	0.635558	0.348076	-0.0666566	0.0710376	-0.938328	4256.9
ENSMUSG00000003476	Crhr2	12922	0.665313	0.382092	-0.178294	0.203986	-0.874048	8.82071
ENSMUSG00000024222	Fkbp5	14229	0.00463395	0.000196531	0.484235	0.130051	3.72343	1144.62
ENSMUSG00000028645	Slc2a1	20525	2.35e-05	2.76e-07	0.315565	0.0614028	5.13926	42382.7
ENSMUSG00000034160	Ogt	108155	0.778299	0.53178	-0.0671264	0.107352	-0.625291	6347.25
ENSMUSG00000048583	Igf2	16002	2.35e-05	1.36555e-17	0.515918	0.0604261	8.53801	51549.8
ENSMUSG00000029778	Adcyap1r1	11517	0.0777906	0.00962045	0.466425	0.180144	2.58918	364.987
ENSMUSG00000004328	Hif3a	53417	0.00219909	0	0.677634	0.171396	3.95363	562.154
ENSMUSG00000021109	Hif1a	15251	0.96807	0.916998	0.00449466	0.0431284	0.104216	6564.22
ENSMUSG00000039116	Adgrg6	215798	0.983018	0.954279	-0.00690653	0.120462	-0.0573336	7531.32

## Sheet: Supp Table 2 Proteomics
MS/MS View:2613 Proteins in 2466 Clusters<BR>With 13 Decoys	Accession Number			Fisher's Exact Test (p-value)(p < 0.05)	Fold Change by Category	Quantitative Profile
Peroxidasin homolog OS=Homo sapiens GN=PXDN PE=1 SV=2	sp|Q92626|PXDN_HUMAN	Q92626	PXDN	0.013	0.5	No Stress high, Stress low
Ig lambda chain V-III region SH OS=Homo sapiens PE=1 SV=1	sp|P01714|LV301_HUMAN	P01714	LV301	0.047	0.5	No Stress high, Stress low
Acidic leucine-rich nuclear phosphoprotein 32 family member B OS=Homo sapiens GN=ANP32B PE=1 SV=1	sp|Q92688|AN32B_HUMAN	Q92688	AN32B	0.047	0.5	No Stress high, Stress low
Carbonic anhydrase 1 OS=Homo sapiens GN=CA1 PE=1 SV=2	sp|P00915|CAH1_HUMAN	P00915	CAH1	< 0.00010	0.5	No Stress high, Stress low
Haptoglobin OS=Homo sapiens GN=HP PE=1 SV=1	sp|P00738|HPT_HUMAN	P00738	HPT	0.0009	0.6	No Stress high, Stress low
Nuclear mitotic apparatus protein 1 OS=Homo sapiens GN=NUMA1 PE=1 SV=2	sp|Q14980|NUMA1_HUMAN	Q14980	NUMA1	0.024	0.6	No Stress high, Stress low
Glia-derived nexin OS=Homo sapiens GN=SERPINE2 PE=1 SV=1	sp|P07093|GDN_HUMAN	P07093	GDN	0.039	0.6	No Stress high, Stress low
Hemoglobin subunit zeta OS=Homo sapiens GN=HBZ PE=1 SV=2	sp|P02008|HBAZ_HUMAN	P02008	HBAZ	< 0.00010	0.6	No Stress high, Stress low
Cluster of Haptoglobin OS=Homo sapiens GN=HP PE=1 SV=1 (sp|P00738|HPT_HUMAN)	sp|P00738|HPT_HUMAN [2]	P00738	HPT	0.00049	0.7	No Stress high, Stress low
Amiloride-sensitive amine oxidase [copper-containing] OS=Homo sapiens GN=AOC1 PE=1 SV=4	sp|P19801|AOC1_HUMAN	P19801	AOC1	0.00054	0.7	No Stress high, Stress low
Hemoglobin subunit mu OS=Homo sapiens GN=HBM PE=2 SV=1	sp|Q6B0K9|HBM_HUMAN	Q6B0K9	HBM	0.043	0.7	No Stress high, Stress low
Cluster of Hemoglobin subunit beta OS=Homo sapiens GN=HBB PE=1 SV=2 (sp|P68871|HBB_HUMAN)	sp|P68871|HBB_HUMAN [2]	P68871	HBB	< 0.00010	0.7	No Stress high, Stress low
Hemoglobin subunit beta OS=Homo sapiens GN=HBB PE=1 SV=2	sp|P68871|HBB_HUMAN	P68871	HBB	< 0.00010	0.7	No Stress high, Stress low
Calreticulin OS=Homo sapiens GN=CALR PE=1 SV=1	sp|P27797|CALR_HUMAN	P27797	CALR	0.0022	1.3	No Stress low, Stress high
Hypoxia up-regulated protein 1 OS=Homo sapiens GN=HYOU1 PE=1 SV=1	sp|Q9Y4L1|HYOU1_HUMAN	Q9Y4L1	HYOU1	0.011	1.3	No Stress low, Stress high
UDP-glucose:glycoprotein glucosyltransferase 1 OS=Homo sapiens GN=UGGT1 PE=1 SV=3	sp|Q9NYU2|UGGG1_HUMAN	Q9NYU2	UGGG1	0.019	1.3	No Stress low, Stress high
Reticulocalbin-1 OS=Homo sapiens GN=RCN1 PE=1 SV=1	sp|Q15293|RCN1_HUMAN	Q15293	RCN1	0.025	1.3	No Stress low, Stress high
Protein disulfide-isomerase A6 OS=Homo sapiens GN=PDIA6 PE=1 SV=1	sp|Q15084|PDIA6_HUMAN	Q15084	PDIA6	0.025	1.3	No Stress low, Stress high
Cluster of EH domain-containing protein 1 OS=Homo sapiens GN=EHD1 PE=1 SV=2 (sp|Q9H4M9|EHD1_HUMAN)	sp|Q9H4M9|EHD1_HUMAN [2]	Q9H4M9	EHD1	0.026	1.3	No Stress low, Stress high
EH domain-containing protein 1 OS=Homo sapiens GN=EHD1 PE=1 SV=2	sp|Q9H4M9|EHD1_HUMAN	Q9H4M9	EHD1	0.028	1.3	No Stress low, Stress high
Heat shock protein HSP 90-alpha OS=Homo sapiens GN=HSP90AA1 PE=1 SV=5	sp|P07900|HS90A_HUMAN	P07900	HS90A	0.03	1.3	No Stress low, Stress high
Collagen alpha-3(VI) chain OS=Homo sapiens GN=COL6A3 PE=1 SV=5	sp|P12111|CO6A3_HUMAN	P12111	CO6A3	0.041	1.3	No Stress low, Stress high
Calumenin OS=Homo sapiens GN=CALU PE=1 SV=2	sp|O43852|CALU_HUMAN	O43852	CALU	0.043	1.3	No Stress low, Stress high
Phosphoglucomutase-1 OS=Homo sapiens GN=PGM1 PE=1 SV=3	sp|P36871|PGM1_HUMAN	P36871	PGM1	0.044	1.3	No Stress low, Stress high
KDEL motif-containing protein 2 OS=Homo sapiens GN=KDELC2 PE=1 SV=2	sp|Q7Z4H8|KDEL2_HUMAN	Q7Z4H8	KDEL2	0.048	1.3	No Stress low, Stress high
Protein disulfide-isomerase A3 OS=Homo sapiens GN=PDIA3 PE=1 SV=4	sp|P30101|PDIA3_HUMAN	P30101	PDIA3	< 0.00010	1.3	No Stress low, Stress high
Calnexin OS=Homo sapiens GN=CANX PE=1 SV=2	sp|P27824|CALX_HUMAN	P27824	CALX	0.012	1.4	No Stress low, Stress high
Cluster of Glycogen phosphorylase, liver form OS=Homo sapiens GN=PYGL PE=1 SV=4 (sp|P06737|PYGL_HUMAN)	sp|P06737|PYGL_HUMAN [3]	P06737	PYGL	0.016	1.4	No Stress low, Stress high
Collagen alpha-1(XIV) chain OS=Homo sapiens GN=COL14A1 PE=1 SV=3	sp|Q05707|COEA1_HUMAN	Q05707	COEA1	0.018	1.4	No Stress low, Stress high
Kinectin OS=Homo sapiens GN=KTN1 PE=1 SV=1	sp|Q86UP2|KTN1_HUMAN	Q86UP2	KTN1	0.019	1.4	No Stress low, Stress high
Transferrin receptor protein 1 OS=Homo sapiens GN=TFRC PE=1 SV=2	sp|P02786|TFR1_HUMAN	P02786	TFR1	0.023	1.4	No Stress low, Stress high
Rho GDP-dissociation inhibitor 1 OS=Homo sapiens GN=ARHGDIA PE=1 SV=3	sp|P52565|GDIR1_HUMAN	P52565	GDIR1	0.029	1.4	No Stress low, Stress high
Spectrin alpha chain, non-erythrocytic 1 OS=Homo sapiens GN=SPTAN1 PE=1 SV=3	sp|Q13813|SPTN1_HUMAN	Q13813	SPTN1	0.035	1.4	No Stress low, Stress high
Exportin-1 OS=Homo sapiens GN=XPO1 PE=1 SV=1	sp|O14980|XPO1_HUMAN	O14980	XPO1	0.043	1.4	No Stress low, Stress high
Transcription intermediary factor 1-beta OS=Homo sapiens GN=TRIM28 PE=1 SV=5	sp|Q13263|TIF1B_HUMAN	Q13263	TIF1B	0.046	1.4	No Stress low, Stress high
Glycogen phosphorylase, liver form OS=Homo sapiens GN=PYGL PE=1 SV=4	sp|P06737|PYGL_HUMAN	P06737	PYGL	0.049	1.4	No Stress low, Stress high
Vesicular integral-membrane protein VIP36 OS=Homo sapiens GN=LMAN2 PE=1 SV=1	sp|Q12907|LMAN2_HUMAN	Q12907	LMAN2	0.049	1.4	No Stress low, Stress high
Coagulation factor XIII A chain OS=Homo sapiens GN=F13A1 PE=1 SV=4	sp|P00488|F13A_HUMAN	P00488	F13A	0.001	1.5	No Stress low, Stress high
Keratin, type II cytoskeletal 2 epidermal OS=Homo sapiens GN=KRT2 PE=1 SV=2	sp|P35908|K22E_HUMAN (+1)	P35908	K22E	0.014	1.5	No Stress low, Stress high
Protein disulfide-isomerase A5 OS=Homo sapiens GN=PDIA5 PE=1 SV=1	sp|Q14554|PDIA5_HUMAN	Q14554	PDIA5	0.016	1.5	No Stress low, Stress high
Neuropilin-1 OS=Homo sapiens GN=NRP1 PE=1 SV=3	sp|O14786|NRP1_HUMAN	O14786	NRP1	0.016	1.5	No Stress low, Stress high
Myosin-9 OS=Homo sapiens GN=MYH9 PE=1 SV=4	sp|P35579|MYH9_HUMAN	P35579	MYH9	0.022	1.5	No Stress low, Stress high
Staphylococcal nuclease domain-containing protein 1 OS=Homo sapiens GN=SND1 PE=1 SV=1	sp|Q7KZF4|SND1_HUMAN	Q7KZF4	SND1	0.031	1.5	No Stress low, Stress high
60S ribosomal protein L10a OS=Homo sapiens GN=RPL10A PE=1 SV=2	sp|P62906|RL10A_HUMAN	P62906	RL10A	0.033	1.5	No Stress low, Stress high
Cluster of Myosin-9 OS=Homo sapiens GN=MYH9 PE=1 SV=4 (sp|P35579|MYH9_HUMAN)	sp|P35579|MYH9_HUMAN [3]	P35579	MYH9	0.034	1.5	No Stress low, Stress high
Plasminogen activator inhibitor 1 OS=Homo sapiens GN=SERPINE1 PE=1 SV=1	sp|P05121|PAI1_HUMAN	P05121	PAI1	0.041	1.5	No Stress low, Stress high
Cadherin-1 OS=Homo sapiens GN=CDH1 PE=1 SV=3	sp|P12830|CADH1_HUMAN	P12830	CADH1	0.043	1.5	No Stress low, Stress high
Clathrin light chain B OS=Homo sapiens GN=CLTB PE=1 SV=1	sp|P09497|CLCB_HUMAN	P09497	CLCB	0.048	1.5	No Stress low, Stress high
Basal cell adhesion molecule OS=Homo sapiens GN=BCAM PE=1 SV=2	sp|P50895|BCAM_HUMAN	P50895	BCAM	0.0029	1.6	No Stress low, Stress high
Glycogen debranching enzyme OS=Homo sapiens GN=AGL PE=1 SV=3	sp|P35573|GDE_HUMAN	P35573	GDE	0.003	1.6	No Stress low, Stress high
Thioredoxin-dependent peroxide reductase, mitochondrial OS=Homo sapiens GN=PRDX3 PE=1 SV=3	sp|P30048|PRDX3_HUMAN	P30048	TFR1	0.0055	1.6	No Stress low, Stress high
Nucleobindin-1 OS=Homo sapiens GN=NUCB1 PE=1 SV=4	sp|Q02818|NUCB1_HUMAN	Q02818	NUCB1	0.011	1.6	No Stress low, Stress high
EH domain-containing protein 3 OS=Homo sapiens GN=EHD3 PE=1 SV=2	sp|Q9NZN3|EHD3_HUMAN	Q9NZN3	EHD3	0.017	1.6	No Stress low, Stress high
DnaJ homolog subfamily B member 11 OS=Homo sapiens GN=DNAJB11 PE=1 SV=1	sp|Q9UBS4|DJB11_HUMAN	Q9UBS4	DJB11	0.021	1.6	No Stress low, Stress high
Ras-related protein Rab-7a OS=Homo sapiens GN=RAB7A PE=1 SV=1	sp|P51149|RAB7A_HUMAN	P51149	RAB7A	0.021	1.6	No Stress low, Stress high
Cysteine--tRNA ligase, cytoplasmic OS=Homo sapiens GN=CARS PE=1 SV=3	sp|P49589|SYCC_HUMAN	P49589	SYCC	0.036	1.6	No Stress low, Stress high
Tumor protein D54 OS=Homo sapiens GN=TPD52L2 PE=1 SV=2	sp|O43399|TPD54_HUMAN	O43399	TPD54	0.039	1.6	No Stress low, Stress high
Kinesin-1 heavy chain OS=Homo sapiens GN=KIF5B PE=1 SV=1	sp|P33176|KINH_HUMAN	P33176	KINH	0.045	1.6	No Stress low, Stress high
SPARC-like protein 1 OS=Homo sapiens GN=SPARCL1 PE=1 SV=2	sp|Q14515|SPRL1_HUMAN	Q14515	SPRL1	0.047	1.6	No Stress low, Stress high
Spectrin beta chain, non-erythrocytic 1 OS=Homo sapiens GN=SPTBN1 PE=1 SV=2	sp|Q01082|SPTB2_HUMAN	Q01082	SPTB2	0.00081	1.7	No Stress low, Stress high
Macrophage mannose receptor 1 OS=Homo sapiens GN=MRC1 PE=1 SV=1	sp|P22897|MRC1_HUMAN	P22897	MRC1	0.0016	1.7	No Stress low, Stress high
Coactosin-like protein OS=Homo sapiens GN=COTL1 PE=1 SV=3	sp|Q14019|COTL1_HUMAN	Q14019	COTL1	0.0083	1.7	No Stress low, Stress high
Mannosyl-oligosaccharide glucosidase OS=Homo sapiens GN=MOGS PE=1 SV=5	sp|Q13724|MOGS_HUMAN	Q13724	MOGS	0.014	1.7	No Stress low, Stress high
Phospholipid transfer protein OS=Homo sapiens GN=PLTP PE=1 SV=1	sp|P55058|PLTP_HUMAN	P55058	PLTP	0.021	1.7	No Stress low, Stress high
3-hydroxyisobutyryl-CoA hydrolase, mitochondrial OS=Homo sapiens GN=HIBCH PE=1 SV=2	sp|Q6NVY1|HIBCH_HUMAN	Q6NVY1	HIBCH	0.029	1.7	No Stress low, Stress high
Activated RNA polymerase II transcriptional coactivator p15 OS=Homo sapiens GN=SUB1 PE=1 SV=3	sp|P53999|TCP4_HUMAN	P53999	TCP4	0.038	1.7	No Stress low, Stress high
Thioredoxin-like protein 4A OS=Homo sapiens GN=TXNL4A PE=1 SV=1	sp|P83876|TXN4A_HUMAN	P83876	TXN4A	0.042	1.7	No Stress low, Stress high
Prolow-density lipoprotein receptor-related protein 1 OS=Homo sapiens GN=LRP1 PE=1 SV=2	sp|Q07954|LRP1_HUMAN	Q07954	LRP1	< 0.00010	1.7	No Stress low, Stress high
Cluster of HLA class I histocompatibility antigen, A-11 alpha chain OS=Homo sapiens GN=HLA-A PE=1 SV=1 (sp|P13746|1A11_HUMAN)	sp|P13746|1A11_HUMAN [4]	P13746	1A11	0.017	1.8	No Stress low, Stress high
Proteasome activator complex subunit 3 OS=Homo sapiens GN=PSME3 PE=1 SV=1	sp|P61289|PSME3_HUMAN	P61289	PSME3	0.048	1.8	No Stress low, Stress high
5'-nucleotidase OS=Homo sapiens GN=NT5E PE=1 SV=1	sp|P21589|5NTD_HUMAN	P21589	5NTD	0.0011	1.9	No Stress low, Stress high
Filamin-C OS=Homo sapiens GN=FLNC PE=1 SV=3	sp|Q14315|FLNC_HUMAN	Q14315	FLNC	0.0019	1.9	No Stress low, Stress high
N-acylneuraminate cytidylyltransferase OS=Homo sapiens GN=CMAS PE=1 SV=2	sp|Q8NFW8|NEUA_HUMAN	Q8NFW8	NEUA	0.014	1.9	No Stress low, Stress high
26S proteasome non-ATPase regulatory subunit 8 OS=Homo sapiens GN=PSMD8 PE=1 SV=2	sp|P48556|PSMD8_HUMAN	P48556	PSMD8	0.046	1.9	No Stress low, Stress high
Ectonucleotide pyrophosphatase/phosphodiesterase family member 2 OS=Homo sapiens GN=ENPP2 PE=1 SV=3	sp|Q13822|ENPP2_HUMAN	Q13822	ENPP2	0.046	1.9	No Stress low, Stress high
Myosin-10 OS=Homo sapiens GN=MYH10 PE=1 SV=3	sp|P35580|MYH10_HUMAN	P35580	MYH10	0.048	1.9	No Stress low, Stress high
AP-1 complex subunit mu-1 OS=Homo sapiens GN=AP1M1 PE=1 SV=3	sp|Q9BXS5|AP1M1_HUMAN	Q9BXS5	AP1M1	0.0088	2	No Stress low, Stress high
Quinone oxidoreductase PIG3 OS=Homo sapiens GN=TP53I3 PE=1 SV=2	sp|Q53FA7|QORX_HUMAN	Q53FA7	QORX	0.028	2	No Stress low, Stress high
Angiotensin-converting enzyme OS=Homo sapiens GN=ACE PE=1 SV=1	sp|P12821|ACE_HUMAN	P12821	ACE	0.031	2	No Stress low, Stress high
COP9 signalosome complex subunit 3 OS=Homo sapiens GN=COPS3 PE=1 SV=3	sp|Q9UNS2|CSN3_HUMAN	Q9UNS2	CSN3	0.012	2.1	No Stress low, Stress high
Laminin subunit alpha-4 OS=Homo sapiens GN=LAMA4 PE=1 SV=4	sp|Q16363|LAMA4_HUMAN	Q16363	LAMA4	0.013	2.1	No Stress low, Stress high
Adipocyte enhancer-binding protein 1 OS=Homo sapiens GN=AEBP1 PE=1 SV=1	sp|Q8IUX7|AEBP1_HUMAN	Q8IUX7	AEBP1	0.024	2.1	No Stress low, Stress high
Quinone oxidoreductase-like protein 1 OS=Homo sapiens GN=CRYZL1 PE=1 SV=2	sp|O95825|QORL1_HUMAN	O95825	QORL1	0.043	2.1	No Stress low, Stress high
Isoleucine--tRNA ligase, mitochondrial OS=Homo sapiens GN=IARS2 PE=1 SV=2	sp|Q9NSE4|SYIM_HUMAN	Q9NSE4	SYIM	0.0017	2.3	No Stress low, Stress high
Carboxypeptidase Q OS=Homo sapiens GN=CPQ PE=1 SV=1	sp|Q9Y646|CBPQ_HUMAN	Q9Y646	CBPQ	0.036	2.3	No Stress low, Stress high
Dynamin-like 120 kDa protein, mitochondrial OS=Homo sapiens GN=OPA1 PE=1 SV=3	sp|O60313|OPA1_HUMAN	O60313	OPA1	0.0021	2.5	No Stress low, Stress high

## Sheet: Supp Table 3 Enrichment
Functional enrichment visualization - GO molecular function
#term ID	term description	observed gene count	background gene count	strength	signal	false discovery rate	matching proteins in your network (IDs)	matching proteins in your network (labels)
GO:0044877	Protein-containing complex binding	15	1261	0.63	0.47	0.0066	9606.ENSP00000216181,9606.ENSP00000223357,9606.ENSP00000243077,9606.ENSP00000262428,9606.ENSP00000265062,9606.ENSP00000307078,9606.ENSP00000320866,9606.ENSP00000327145,9606.ENSP00000346762,9606.ENSP00000349259,9606.ENSP00000353590,9606.ENSP00000376197,9606.ENSP00000377298,9606.ENSP00000411613,9606.ENSP00000417138	MYH9,AEBP1,LRP1,COTL1,RAB7A,KIF5B,CALR,FLNC,SND1,SPTBN1,MYH10,TFRC,NUMA1,AOC1,PLTP
GO:0005515	Protein binding	37	7242	0.26	0.3	0.0109	9606.ENSP00000216181,9606.ENSP00000216392,9606.ENSP00000217121,9606.ENSP00000223095,9606.ENSP00000223357,9606.ENSP00000230538,9606.ENSP00000243077,9606.ENSP00000252804,9606.ENSP00000253024,9606.ENSP00000262428,9606.ENSP00000265062,9606.ENSP00000265371,9606.ENSP00000270233,9606.ENSP00000290866,9606.ENSP00000293362,9606.ENSP00000294724,9606.ENSP00000300289,9606.ENSP00000303366,9606.ENSP00000307078,…	MYH9,PYGL,TPD52L2,SERPINE1,AEBP1,LAMA4,LRP1,PXDN,TRIM28,COTL1,RAB7A,NRP1,BCAM,ACE,PSME3,AGL,PDIA3,LMAN2,KIF5B,CALR,FLNC,SND1,SPTBN1,MYH10,OPA1,TFRC,NUMA1,KTN1,XPO1,NUCB1,AP1M1,AOC1,SERPINE2,PLTP,EHD1,HYOU1,HBB
GO:0005344	Oxygen carrier activity	3	15	1.86	0.54	0.0266	9606.ENSP00000252951,9606.ENSP00000349270,9606.ENSP00000494175	HBZ,HBM,HBB
GO:0003756	Protein disulfide isomerase activity	3	18	1.78	0.51	0.0323	9606.ENSP00000300289,9606.ENSP00000323313,9606.ENSP00000385385	PDIA3,PDIA5,PDIA6
GO:0020037	Heme binding	5	140	1.11	0.43	0.0423	9606.ENSP00000252804,9606.ENSP00000252951,9606.ENSP00000349270,9606.ENSP00000494175,9606.ENSP00000496625	PXDN,HBZ,HBM,HBB,CYP21A2
GO:0140104	Molecular carrier activity	4	72	1.3	0.44	0.0423	9606.ENSP00000252951,9606.ENSP00000349270,9606.ENSP00000384863,9606.ENSP00000494175	HBZ,HBM,XPO1,HBB
Functional enrichment visualization: Biological Process GO enrichment
#term ID	term description	observed gene count	background gene count	strength	signal	false discovery rate	matching proteins in your network (IDs)	matching proteins in your network (labels)
GO:0006810	Transport	27	3785	0.41	0.38	0.0055	9606.ENSP00000216181,9606.ENSP00000243077,9606.ENSP00000252951,9606.ENSP00000259486,9606.ENSP00000265062,9606.ENSP00000265371,9606.ENSP00000290866,9606.ENSP00000303366,9606.ENSP00000304822,9606.ENSP00000307078,9606.ENSP00000320866,9606.ENSP00000327116,9606.ENSP00000349259,9606.ENSP00000349270,9606.ENSP00000354681,9606.ENSP00000358413,9606.ENSP00000376197,9606.ENSP00000378725,9606.ENSP00000384863,…	MYH9,LRP1,HBZ,ENPP2,RAB7A,NRP1,ACE,LMAN2,CSN3,KIF5B,CALR,EHD3,SPTBN1,HBM,OPA1,ZDHHC6,TFRC,KTN1,XPO1,AP1M1,MRS2,SERPINE2,PLTP,MRC1,EHD1,HYOU1,HBB
GO:0051234	Establishment of localization	28	3946	0.41	0.38	0.0055	9606.ENSP00000216181,9606.ENSP00000243077,9606.ENSP00000252951,9606.ENSP00000259486,9606.ENSP00000265062,9606.ENSP00000265371,9606.ENSP00000290866,9606.ENSP00000303366,9606.ENSP00000304822,9606.ENSP00000307078,9606.ENSP00000320866,9606.ENSP00000327116,9606.ENSP00000349259,9606.ENSP00000349270,9606.ENSP00000354681,9606.ENSP00000358413,9606.ENSP00000376197,9606.ENSP00000377298,9606.ENSP00000378725,…	MYH9,LRP1,HBZ,ENPP2,RAB7A,NRP1,ACE,LMAN2,CSN3,KIF5B,CALR,EHD3,SPTBN1,HBM,OPA1,ZDHHC6,TFRC,NUMA1,KTN1,XPO1,AP1M1,MRS2,SERPINE2,PLTP,MRC1,EHD1,HYOU1,HBB
GO:0042744	Hydrogen peroxide catabolic process	4	25	1.76	0.74	0.0063	9606.ENSP00000252804,9606.ENSP00000252951,9606.ENSP00000349270,9606.ENSP00000494175	PXDN,HBZ,HBM,HBB
GO:0015031	Protein transport	14	1180	0.63	0.44	0.0118	9606.ENSP00000216181,9606.ENSP00000243077,9606.ENSP00000265062,9606.ENSP00000303366,9606.ENSP00000307078,9606.ENSP00000320866,9606.ENSP00000327116,9606.ENSP00000349259,9606.ENSP00000358413,9606.ENSP00000376197,9606.ENSP00000378725,9606.ENSP00000384863,9606.ENSP00000388996,9606.ENSP00000479153	MYH9,LRP1,RAB7A,LMAN2,KIF5B,CALR,EHD3,SPTBN1,ZDHHC6,TFRC,KTN1,XPO1,AP1M1,EHD1
GO:0051050	Positive regulation of transport	12	915	0.67	0.45	0.0118	9606.ENSP00000223095,9606.ENSP00000243077,9606.ENSP00000253024,9606.ENSP00000265062,9606.ENSP00000303366,9606.ENSP00000307078,9606.ENSP00000320866,9606.ENSP00000327116,9606.ENSP00000353590,9606.ENSP00000377298,9606.ENSP00000417138,9606.ENSP00000479153	SERPINE1,LRP1,TRIM28,RAB7A,LMAN2,KIF5B,CALR,EHD3,MYH10,NUMA1,PLTP,EHD1
GO:0051128	Regulation of cellular component organization	20	2365	0.48	0.38	0.0118	9606.ENSP00000216181,9606.ENSP00000223095,9606.ENSP00000223357,9606.ENSP00000243077,9606.ENSP00000253024,9606.ENSP00000259486,9606.ENSP00000262428,9606.ENSP00000265062,9606.ENSP00000265371,9606.ENSP00000290866,9606.ENSP00000320866,9606.ENSP00000327116,9606.ENSP00000349259,9606.ENSP00000354681,9606.ENSP00000358413,9606.ENSP00000376197,9606.ENSP00000377298,9606.ENSP00000384863,9606.ENSP00000415786,…	MYH9,SERPINE1,AEBP1,LRP1,TRIM28,ENPP2,COTL1,RAB7A,NRP1,ACE,CALR,EHD3,SPTBN1,OPA1,ZDHHC6,TFRC,NUMA1,XPO1,SERPINE2,EHD1
GO:0071702	Organic substance transport	18	1957	0.52	0.4	0.0118	9606.ENSP00000216181,9606.ENSP00000243077,9606.ENSP00000252951,9606.ENSP00000265062,9606.ENSP00000290866,9606.ENSP00000303366,9606.ENSP00000307078,9606.ENSP00000320866,9606.ENSP00000327116,9606.ENSP00000349259,9606.ENSP00000358413,9606.ENSP00000376197,9606.ENSP00000378725,9606.ENSP00000384863,9606.ENSP00000388996,9606.ENSP00000417138,9606.ENSP00000479153,9606.ENSP00000494175	MYH9,LRP1,HBZ,RAB7A,ACE,LMAN2,KIF5B,CALR,EHD3,SPTBN1,ZDHHC6,TFRC,KTN1,XPO1,AP1M1,PLTP,EHD1,HBB
GO:0071705	Nitrogen compound transport	16	1580	0.56	0.41	0.0118	9606.ENSP00000216181,9606.ENSP00000243077,9606.ENSP00000265062,9606.ENSP00000303366,9606.ENSP00000307078,9606.ENSP00000320866,9606.ENSP00000327116,9606.ENSP00000349259,9606.ENSP00000358413,9606.ENSP00000376197,9606.ENSP00000378725,9606.ENSP00000384863,9606.ENSP00000388996,9606.ENSP00000417138,9606.ENSP00000479153,9606.ENSP00000494175	MYH9,LRP1,RAB7A,LMAN2,KIF5B,CALR,EHD3,SPTBN1,ZDHHC6,TFRC,KTN1,XPO1,AP1M1,PLTP,EHD1,HBB
GO:0032879	Regulation of localization	18	2103	0.49	0.38	0.0127	9606.ENSP00000223095,9606.ENSP00000243077,9606.ENSP00000253024,9606.ENSP00000265062,9606.ENSP00000265371,9606.ENSP00000290866,9606.ENSP00000303366,9606.ENSP00000307078,9606.ENSP00000320866,9606.ENSP00000327116,9606.ENSP00000349259,9606.ENSP00000353590,9606.ENSP00000376197,9606.ENSP00000377298,9606.ENSP00000384863,9606.ENSP00000415786,9606.ENSP00000417138,9606.ENSP00000479153	SERPINE1,LRP1,TRIM28,RAB7A,NRP1,ACE,LMAN2,KIF5B,CALR,EHD3,SPTBN1,MYH10,TFRC,NUMA1,XPO1,SERPINE2,PLTP,EHD1
GO:0051049	Regulation of transport	16	1763	0.51	0.36	0.021	9606.ENSP00000223095,9606.ENSP00000243077,9606.ENSP00000253024,9606.ENSP00000265062,9606.ENSP00000265371,9606.ENSP00000290866,9606.ENSP00000303366,9606.ENSP00000307078,9606.ENSP00000320866,9606.ENSP00000327116,9606.ENSP00000353590,9606.ENSP00000377298,9606.ENSP00000384863,9606.ENSP00000415786,9606.ENSP00000417138,9606.ENSP00000479153	SERPINE1,LRP1,TRIM28,RAB7A,NRP1,ACE,LMAN2,KIF5B,CALR,EHD3,MYH10,NUMA1,XPO1,SERPINE2,PLTP,EHD1
GO:0006457	Protein folding	6	215	1	0.43	0.0351	9606.ENSP00000300289,9606.ENSP00000320866,9606.ENSP00000323313,9606.ENSP00000385385,9606.ENSP00000410992,9606.ENSP00000480150	PDIA3,CALR,PDIA5,PDIA6,MOGS,HYOU1
GO:0006897	Endocytosis	8	447	0.81	0.4	0.0351	9606.ENSP00000216181,9606.ENSP00000243077,9606.ENSP00000259486,9606.ENSP00000265062,9606.ENSP00000327116,9606.ENSP00000376197,9606.ENSP00000455897,9606.ENSP00000479153	MYH9,LRP1,ENPP2,RAB7A,EHD3,TFRC,MRC1,EHD1
GO:0014910	Regulation of smooth muscle cell migration	4	65	1.34	0.46	0.0375	9606.ENSP00000223095,9606.ENSP00000243077,9606.ENSP00000265371,9606.ENSP00000290866	SERPINE1,LRP1,NRP1,ACE
GO:1904377	Positive regulation of protein localization to cell periphery	4	67	1.33	0.45	0.0396	9606.ENSP00000243077,9606.ENSP00000307078,9606.ENSP00000349259,9606.ENSP00000377298	LRP1,KIF5B,SPTBN1,NUMA1
Annotated Keywords (UniProt) enrichment
#term ID	term description	observed gene count	background gene count	strength	signal	false discovery rate	matching proteins in your network (IDs)	matching proteins in your network (labels)
KW-0007	Acetylation	27	3362	0.46	0.55	3.36e-05	9606.ENSP00000216181,9606.ENSP00000216392,9606.ENSP00000217121,9606.ENSP00000243077,9606.ENSP00000252951,9606.ENSP00000253024,9606.ENSP00000262428,9606.ENSP00000264870,9606.ENSP00000265062,9606.ENSP00000293362,9606.ENSP00000300289,9606.ENSP00000307078,9606.ENSP00000320866,9606.ENSP00000327116,9606.ENSP00000346762,9606.ENSP00000349259,9606.ENSP00000352706,9606.ENSP00000353590,9606.ENSP00000354681,…	MYH9,PYGL,TPD52L2,LRP1,HBZ,TRIM28,COTL1,F13A1,RAB7A,PSME3,PDIA3,KIF5B,CALR,EHD3,SND1,SPTBN1,HIBCH,MYH10,OPA1,PGM1,NUMA1,XPO1,AP1M1,CALU,EHD1,HYOU1,HBB
KW-0106	Calcium	14	886	0.75	0.8	3.84e-05	9606.ENSP00000054950,9606.ENSP00000243077,9606.ENSP00000252804,9606.ENSP00000259486,9606.ENSP00000264870,9606.ENSP00000265371,9606.ENSP00000303366,9606.ENSP00000320866,9606.ENSP00000327116,9606.ENSP00000385923,9606.ENSP00000411613,9606.ENSP00000438248,9606.ENSP00000455897,9606.ENSP00000479153	RCN1,LRP1,PXDN,ENPP2,F13A1,NRP1,LMAN2,CALR,EHD3,NUCB1,AOC1,CALU,MRC1,EHD1
KW-0325	Glycoprotein	27	4386	0.34	0.38	0.002	9606.ENSP00000054950,9606.ENSP00000223095,9606.ENSP00000223357,9606.ENSP00000230538,9606.ENSP00000243077,9606.ENSP00000252804,9606.ENSP00000259486,9606.ENSP00000264870,9606.ENSP00000265371,9606.ENSP00000270233,9606.ENSP00000290866,9606.ENSP00000303366,9606.ENSP00000304822,9606.ENSP00000320866,9606.ENSP00000349259,9606.ENSP00000376197,9606.ENSP00000377298,9606.ENSP00000378725,9606.ENSP00000385923,…	RCN1,SERPINE1,AEBP1,LAMA4,LRP1,PXDN,ENPP2,F13A1,NRP1,BCAM,ACE,LMAN2,CSN3,CALR,SPTBN1,TFRC,NUMA1,KTN1,NUCB1,MOGS,AOC1,SERPINE2,PLTP,CALU,MRC1,HYOU1,HBB
KW-0561	Oxygen transport	3	12	1.95	0.91	0.002	9606.ENSP00000252951,9606.ENSP00000349270,9606.ENSP00000494175	HBZ,HBM,HBB
KW-0732	Signal	23	3277	0.4	0.41	0.002	9606.ENSP00000054950,9606.ENSP00000223095,9606.ENSP00000223357,9606.ENSP00000230538,9606.ENSP00000243077,9606.ENSP00000252804,9606.ENSP00000259486,9606.ENSP00000265371,9606.ENSP00000270233,9606.ENSP00000290866,9606.ENSP00000300289,9606.ENSP00000303366,9606.ENSP00000304822,9606.ENSP00000320866,9606.ENSP00000323313,9606.ENSP00000385385,9606.ENSP00000385923,9606.ENSP00000411613,9606.ENSP00000415786,…	RCN1,SERPINE1,AEBP1,LAMA4,LRP1,PXDN,ENPP2,NRP1,BCAM,ACE,PDIA3,LMAN2,CSN3,CALR,PDIA5,PDIA6,NUCB1,AOC1,SERPINE2,PLTP,CALU,MRC1,HYOU1
KW-0349	Heme	5	123	1.16	0.72	0.0032	9606.ENSP00000252804,9606.ENSP00000252951,9606.ENSP00000349270,9606.ENSP00000494175,9606.ENSP00000496625	PXDN,HBZ,HBM,HBB,CYP21A2
KW-0964	Secreted	16	1839	0.49	0.45	0.0032	9606.ENSP00000223095,9606.ENSP00000223357,9606.ENSP00000230538,9606.ENSP00000252804,9606.ENSP00000259486,9606.ENSP00000264870,9606.ENSP00000265371,9606.ENSP00000290866,9606.ENSP00000304822,9606.ENSP00000320866,9606.ENSP00000376197,9606.ENSP00000385923,9606.ENSP00000411613,9606.ENSP00000415786,9606.ENSP00000417138,9606.ENSP00000438248	SERPINE1,AEBP1,LAMA4,PXDN,ENPP2,F13A1,NRP1,ACE,CSN3,CALR,TFRC,NUCB1,AOC1,SERPINE2,PLTP,CALU
KW-0322	Glycogen storage disease	3	22	1.69	0.8	0.0038	9606.ENSP00000216392,9606.ENSP00000294724,9606.ENSP00000360124	PYGL,AGL,PGM1
KW-0256	Endoplasmic reticulum	12	1168	0.57	0.45	0.0058	9606.ENSP00000054950,9606.ENSP00000300289,9606.ENSP00000303366,9606.ENSP00000320866,9606.ENSP00000323313,9606.ENSP00000358413,9606.ENSP00000378725,9606.ENSP00000385385,9606.ENSP00000410992,9606.ENSP00000438248,9606.ENSP00000480150,9606.ENSP00000496625	RCN1,PDIA3,LMAN2,CALR,PDIA5,ZDHHC6,KTN1,PDIA6,MOGS,CALU,HYOU1,CYP21A2
KW-0945	Host-virus interaction	8	540	0.72	0.49	0.0087	9606.ENSP00000253024,9606.ENSP00000265062,9606.ENSP00000293362,9606.ENSP00000346762,9606.ENSP00000376197,9606.ENSP00000384863,9606.ENSP00000388996,9606.ENSP00000455897	TRIM28,RAB7A,PSME3,SND1,TFRC,XPO1,AP1M1,MRC1
KW-0597	Phosphoprotein	36	8122	0.2	0.27	0.0155	9606.ENSP00000054950,9606.ENSP00000215071,9606.ENSP00000216181,9606.ENSP00000216392,9606.ENSP00000217121,9606.ENSP00000243077,9606.ENSP00000252804,9606.ENSP00000252951,9606.ENSP00000253024,9606.ENSP00000265062,9606.ENSP00000265371,9606.ENSP00000270233,9606.ENSP00000290866,9606.ENSP00000293362,9606.ENSP00000294724,9606.ENSP00000300289,9606.ENSP00000304822,9606.ENSP00000307078,9606.ENSP00000327116,…	RCN1,PSMD8,MYH9,PYGL,TPD52L2,LRP1,PXDN,HBZ,TRIM28,RAB7A,NRP1,BCAM,ACE,PSME3,AGL,PDIA3,CSN3,KIF5B,EHD3,FLNC,SND1,SPTBN1,HIBCH,MYH10,PGM1,TFRC,NUMA1,KTN1,XPO1,PDIA6,NUCB1,AP1M1,CALU,EHD1,HYOU1,HBB
KW-0676	Redox-active center	3	51	1.32	0.51	0.0257	9606.ENSP00000300289,9606.ENSP00000323313,9606.ENSP00000385385	PDIA3,PDIA5,PDIA6
KW-0413	Isomerase	4	131	1.04	0.46	0.0281	9606.ENSP00000300289,9606.ENSP00000323313,9606.ENSP00000360124,9606.ENSP00000385385	PDIA3,PDIA5,PGM1,PDIA6
KW-0009	Actin-binding	5	271	0.82	0.37	0.0481	9606.ENSP00000216181,9606.ENSP00000262428,9606.ENSP00000327145,9606.ENSP00000349259,9606.ENSP00000353590	MYH9,COTL1,FLNC,SPTBN1,MYH10
KW-0112	Calmodulin-binding	4	155	0.97	0.39	0.0481	9606.ENSP00000216181,9606.ENSP00000223357,9606.ENSP00000349259,9606.ENSP00000353590	MYH9,AEBP1,SPTBN1,MYH10

## Sheet: Supp Table 4 Stress only
Accession				Protein Name
sp	P05413	FABPH	HUMAN	Fatty acid-binding protein, heart OS=Homo sapiens GN=FABP3 PE=1 SV=4
sp	O95249	GOSR1	HUMAN	Golgi SNAP receptor complex member 1 OS=Homo sapiens GN=GOSR1 PE=1 SV=1
sp	P45984	MK09	HUMAN	Mitogen-activated protein kinase 9 OS=Homo sapiens GN=MAPK9 PE=1 SV=2
sp	Q12802	AKP13	HUMAN	A-kinase anchor protein 13 OS=Homo sapiens GN=AKAP13 PE=1 SV=2
sp	Q9Y3Z3	SAMH1	HUMAN	Deoxynucleoside triphosphate triphosphohydrolase SAMHD1 OS=Homo sapiens GN=SAMHD1 PE=1 SV=2
sp	Q9H6E4	CC134	HUMAN	Coiled-coil domain-containing protein 134 OS=Homo sapiens GN=CCDC134 PE=1 SV=1
sp	Q9Y6R7	FCGBP	HUMAN	IgGFc-binding protein OS=Homo sapiens GN=FCGBP PE=1 SV=3
sp	Q16610	ECM1	HUMAN	Extracellular matrix protein 1 OS=Homo sapiens GN=ECM1 PE=1 SV=2
sp	Q96EY8	MMAB	HUMAN	Cob(I)yrinic acid a,c-diamide adenosyltransferase, mitochondrial OS=Homo sapiens GN=MMAB PE=1 SV=1
sp	O95671	ASML	HUMAN	N-acetylserotonin O-methyltransferase-like protein OS=Homo sapiens GN=ASMTL PE=1 SV=3
sp	Q9UBP9	GULP1	HUMAN	PTB domain-containing engulfment adapter protein 1 OS=Homo sapiens GN=GULP1 PE=1 SV=1
sp	Q9Y230	RUVB2	HUMAN	RuvB-like 2 OS=Homo sapiens GN=RUVBL2 PE=1 SV=3
sp	P98164	LRP2	HUMAN	Low-density lipoprotein receptor-related protein 2 OS=Homo sapiens GN=LRP2 PE=1 SV=3
sp	P11217	PYGM	HUMAN	Glycogen phosphorylase, muscle form OS=Homo sapiens GN=PYGM PE=1 SV=6
sp	P35968	VGFR2	HUMAN	Vascular endothelial growth factor receptor 2 OS=Homo sapiens GN=KDR PE=1 SV=2
sp	Q96GS4	CQ059	HUMAN	Uncharacterized protein C17orf59 OS=Homo sapiens GN=C17orf59 PE=1 SV=2
sp	Q9NP72	RAB18	HUMAN	Ras-related protein Rab-18 OS=Homo sapiens GN=RAB18 PE=1 SV=1
sp	Q8IUZ5	AT2L2	HUMAN	5-phosphohydroxy-L-lysine phospho-lyase OS=Homo sapiens GN=PHYKPL PE=1 SV=1
sp	Q9BZQ8	NIBAN	HUMAN	Protein Niban OS=Homo sapiens GN=FAM129A PE=1 SV=1
sp	P03956	MMP1	HUMAN	Interstitial collagenase OS=Homo sapiens GN=MMP1 PE=1 SV=3
sp	O94985	CSTN1	HUMAN	Calsyntenin-1 OS=Homo sapiens GN=CLSTN1 PE=1 SV=1
sp	O75063	XYLK	HUMAN	Glycosaminoglycan xylosylkinase OS=Homo sapiens GN=FAM20B PE=1 SV=1
sp	Q9H2D6	TARA	HUMAN	TRIO and F-actin-binding protein OS=Homo sapiens GN=TRIOBP PE=1 SV=3
sp	Q96RU3	FNBP1	HUMAN	Formin-binding protein 1 OS=Homo sapiens GN=FNBP1 PE=1 SV=2
sp	Q92575	UBXN4	HUMAN	UBX domain-containing protein 4 OS=Homo sapiens GN=UBXN4 PE=1 SV=2
sp	P34896	GLYC	HUMAN	Serine hydroxymethyltransferase, cytosolic OS=Homo sapiens GN=SHMT1 PE=1 SV=1
sp	Q86WA6	BPHL	HUMAN	Valacyclovir hydrolase OS=Homo sapiens GN=BPHL PE=1 SV=1
sp	O43304	S14L5	HUMAN-DECOY	sp|O43304|S14L5_HUMAN
sp	P48449	ERG7	HUMAN	Lanosterol synthase OS=Homo sapiens GN=LSS PE=1 SV=1
sp	O75995	SASH3	HUMAN	SAM and SH3 domain-containing protein 3 OS=Homo sapiens GN=SASH3 PE=1 SV=2
sp	O00451	GFRA2	HUMAN	GDNF family receptor alpha-2 OS=Homo sapiens GN=GFRA2 PE=2 SV=2
sp	P23229	ITA6	HUMAN	Integrin alpha-6 OS=Homo sapiens GN=ITGA6 PE=1 SV=5
sp	Q92542	NICA	HUMAN	Nicastrin OS=Homo sapiens GN=NCSTN PE=1 SV=2
sp	Q9UJA5	TRM6	HUMAN	tRNA (adenine(58)-N(1))-methyltransferase non-catalytic subunit TRM6 OS=Homo sapiens GN=TRMT6 PE=1 SV=1
sp	P17677	NEUM	HUMAN	Neuromodulin OS=Homo sapiens GN=GAP43 PE=1 SV=1
sp	P28676	GRAN	HUMAN	Grancalcin OS=Homo sapiens GN=GCA PE=1 SV=2
zz	FGCZCont0001_P02534	K1M1	SHEEP	blastpHomologue_0.0
CON__Q6IFX2				CON__Q6IFX2
sp	P08237	PFKAM	HUMAN	ATP-dependent 6-phosphofructokinase, muscle type OS=Homo sapiens GN=PFKM PE=1 SV=2
sp	O14556	G3PT	HUMAN	Glyceraldehyde-3-phosphate dehydrogenase, testis-specific OS=Homo sapiens GN=GAPDHS PE=1 SV=2
sp	Q86Y46	K2C73	HUMAN	Keratin, type II cytoskeletal 73 OS=Homo sapiens GN=KRT73 PE=1 SV=1
CON__Q2UVX4				CON__Q2UVX4
sp	Q9H254	SPTN4	HUMAN	Spectrin beta chain, non-erythrocytic 4 OS=Homo sapiens GN=SPTBN4 PE=1 SV=2
sp	Q06481	APLP2	HUMAN	Amyloid-like protein 2 OS=Homo sapiens GN=APLP2 PE=1 SV=2
END OF FILE
	1
	2
	3
	4
	5
	6
	7
	8
	9

## Sheet: Supp Table 5 No stress only
Accession			Protein Name
sp	P02462	CO4A1	Collagen alpha-1(IV) chain OS=Homo sapiens GN=COL4A1 PE=1 SV=3
sp	Q8IY67	RAVR1	Ribonucleoprotein PTB-binding 1 OS=Homo sapiens GN=RAVER1 PE=1 SV=1
sp	P17480	UBF1	Nucleolar transcription factor 1 OS=Homo sapiens GN=UBTF PE=1 SV=1
sp	O00571	DDX3X	ATP-dependent RNA helicase DDX3X OS=Homo sapiens GN=DDX3X PE=1 SV=3
sp	O95202	LETM1	LETM1 and EF-hand domain-containing protein 1, mitochondrial OS=Homo sapiens GN=LETM1 PE=1 SV=1
sp	Q13523	PRP4B	Serine/threonine-protein kinase PRP4 homolog OS=Homo sapiens GN=PRPF4B PE=1 SV=3
sp	Q9UKL0	RCOR1	REST corepressor 1 OS=Homo sapiens GN=RCOR1 PE=1 SV=1
sp	Q8TE73	DYH5	Dynein heavy chain 5, axonemal OS=Homo sapiens GN=DNAH5 PE=1 SV=3
sp	Q8WX92	NELFB	Negative elongation factor B OS=Homo sapiens GN=NELFB PE=1 SV=1
sp	O95232	LC7L3	Luc7-like protein 3 OS=Homo sapiens GN=LUC7L3 PE=1 SV=2
sp	P06317	LV603	Ig lambda chain V-VI region SUT OS=Homo sapiens PE=1 SV=1
sp	Q12872	SFSWA	Splicing factor, suppressor of white-apricot homolog OS=Homo sapiens GN=SFSWAP PE=1 SV=3
sp	Q96JQ2	CLMN	Calmin OS=Homo sapiens GN=CLMN PE=1 SV=1
sp	Q9Y6M1	IF2B2	Insulin-like growth factor 2 mRNA-binding protein 2 OS=Homo sapiens GN=IGF2BP2 PE=1 SV=2
sp	P07864	LDHC	L-lactate dehydrogenase C chain OS=Homo sapiens GN=LDHC PE=1 SV=4
sp	P58107	EPIPL	Epiplakin OS=Homo sapiens GN=EPPK1 PE=1 SV=2
sp	Q86SQ0	PHLB2	Pleckstrin homology-like domain family B member 2 OS=Homo sapiens GN=PHLDB2 PE=1 SV=2
sp	Q9BXF6	RFIP5	Rab11 family-interacting protein 5 OS=Homo sapiens GN=RAB11FIP5 PE=1 SV=1
sp	Q9UQ35	SRRM2	Serine/arginine repetitive matrix protein 2 OS=Homo sapiens GN=SRRM2 PE=1 SV=2
sp	C9JLW8	F195B	Mapk-regulated corepressor-interacting protein 1 OS=Homo sapiens GN=FAM195B PE=1 SV=1
sp	P35658	NU214	Nuclear pore complex protein Nup214 OS=Homo sapiens GN=NUP214 PE=1 SV=2
sp	Q03393	PTPS	6-pyruvoyl tetrahydrobiopterin synthase OS=Homo sapiens GN=PTS PE=1 SV=1
sp	Q05397	FAK1	Focal adhesion kinase 1 OS=Homo sapiens GN=PTK2 PE=1 SV=2
sp	Q9BW61	DDA1	DET1- and DDB1-associated protein 1 OS=Homo sapiens GN=DDA1 PE=1 SV=1
sp	Q96KG9	NTKL	N-terminal kinase-like protein OS=Homo sapiens GN=SCYL1 PE=1 SV=1
sp	O94822	LTN1	E3 ubiquitin-protein ligase listerin OS=Homo sapiens GN=LTN1 PE=1 SV=6
sp	O00422	SAP18	Histone deacetylase complex subunit SAP18 OS=Homo sapiens GN=SAP18 PE=1 SV=1
sp	Q8TCT1	PHOP1	Phosphoethanolamine/phosphocholine phosphatase OS=Homo sapiens GN=PHOSPHO1 PE=1 SV=1
sp	Q58FF6	H90B4	Putative heat shock protein HSP 90-beta 4 OS=Homo sapiens GN=HSP90AB4P PE=5 SV=1
sp	Q9UI15	TAGL3	Transgelin-3 OS=Homo sapiens GN=TAGLN3 PE=1 SV=2
CON	Q497I4		CON__Q497I4
sp	P35749	MYH11	Myosin-11 OS=Homo sapiens GN=MYH11 PE=1 SV=3
sp	Q9Y625	GPC6	Glypican-6 OS=Homo sapiens GN=GPC6 PE=1 SV=1
CON	Q148H6		CON__Q148H6
sp	Q13243	SRSF5	Serine/arginine-rich splicing factor 5 OS=Homo sapiens GN=SRSF5 PE=1 SV=1
END OF FILE

## Sheet: Supp Table 6 Primers Abbreviati
	HUMAN	Name	Accession	Forward	Reverse	Efficiency	R2	Slope
	HSD11B2	Hydroxysteroid 11-beta dehydrogenase 2	NM_000196	GCTCATCACCGGCTGTGACT	GGGCTGTTCAACTCCAATACG	95.1	0.997	-3.445
	GR/NR3C1	Nuclear receptor subfamily 3 group C member 1	NM_000176	AAACCTTACTGCTTCTCTCTTCA	GTTAAGGAGATTTTCAACCACTTC	93.9	0.993	-3.476
	CRH-BP	Corticotropin releasing hormone binding protein	NM_001882	CGAGGAGTTCATTACCAT	CAACCATCAAATACCTTCAG	100	0.993	-3.322
	FKBP5	FKBP prolyl isomerase 5	NM_001145776	GCGAAGGAGAAGACCACGACAT	TAGGCTTCCCTGCCTCTCCAAA	70.9	0.995	-4.297
	GLUT1	Solute carrier family 2 member 1	NM_006516	GAACTCTTCAGCCAGGGTCC	ACCACACAGTTGCTCCACAT	95.5	0.995	-3.428
	HIF1a	Hypoxia inducible factor 1 subunit alpha	NM_001530	CGTTGTGAGTGGTATTATTC	GGCTACTTGTATCTTCTGA	93.9	0.993	-3.477
	HIF3a	Hypoxia inducible factor 3 subunit alpha	NM_152795	CTTTCTGCTCTTTCCTCTCAGC	GCTCATTCAGGTTCAGGAGTG	83	0.991	-3.819
	IGF2	Insulin like growth factor 2	NM_001127598	GTGCTACCCCCGCCAAGT	TGGACTGCTTCCAGGTGTCA	82	0.989	-3.863
	TF	Transferrin	NM_001354704	AGCCTGCACTTTCCGTAGAC	AACCACTTGGGCCAGTGAAA	99.9	0.987	-3.325
	TFR1	Transferrin receptor	NM_001128148	GTAGATGGCGATAACAGT	CCAATCATAAATCCAATCAAGA	95.7	0.9	-3.472
	HFE	Homeostatic iron regulator	NM_001406752	ACACACTGGATTGGAGAG	CAAAGGAGGCACTTGTTG	99.6	0.983	-3.332
	STEAP3	STEAP3 metalloreductase	NM_138637	GAAAACCACACTGGCTCCAAC	CACAGGGGAAGTAAGCTAGAGTC	90.1	0.988	-3.586
	ZIP8	Solute carrier family 39 member 8	NM_001135146	GACAGTTATGTTGAGAAGG	TGACCATTCTGACCATAT	92.2	0.983	-3.525
	DMT1	Solute carrier family 11 member 2	NM_001414747	ACTGTAACATACTCATATCCA	TGCTATCAATCTTCTGTCT	91.6	0.967	-3.54
	FTH1	Ferritin heavy chain 1	NM_002032	TTACCTGTCCATGTCTTAC	TCATCAGTTTCTCAGCAT	92.2	0.99	-3.525
	MFRN1	Solute carrier family 25 member 37	NM_001317812	AACACTCAGGAGAACGTGGC	AAGCAATTTCTCGCTCCCCT	95.7	0.995	-3.43
	FPN1	Solute carrier family 40 member 1	NM_014585	AGATCACAACCGCCAGAGAG	CACATCCGATCTCCCCAAGT	92.5	0.996	-3.515
	HAMP	Hepcidin antimicrobial peptide	NM_021175	TCCCACAACAGACGGGACAACTTG	GCAGATGGGGAAGTGGGTGTCTC	90.4	0.992	-3.577
	LRP1	LDL receptor related protein 1	NM_002332	CAGCAAACGAGGCCTAAGTC	CATGGGTTGGTCACTTCGGG	91.6	0.999	-3.542
	HO2	Heme oxygenase 2	NM_001127204	GGAAACCTCAGAGGGGGTAG	TGTGAAGTAAAGTGCCGTGG	99.6	0.998	-3.333
	YWHAZ	Tyrosine 3-monooxygenase/tryptophan 5-monooxygenase activation protein zeta	NM_001135702	CCGTTACTTGGCTGAGGTTG	AGTTAAGGGCCAGACCCAGT	90.3	0.999	-3.578
	TBP	TATA-box binding protein	NM_003194	GTTCTGGGAAAATGGTGTGC	GCTGGAAAACCCAACTTCTG	98.3	0.997	-3.364
	GAPDH	Glyceraldehyde-3-phosphate dehydrogenase	NM_001289745	GCTCCTCCTGTTCGACAGTCA	ACCTTCCCCATGGTGTCTGA	94.5	0.999	-3.461
	MOUSE	Name	Accession	Forward	Reverse	Efficiency	R2	Slope
	Hsd11B2	Hydroxysteroid 11-beta dehydrogenase 2	NM_008289	AACCTCTGGCAGAAACGCAAG	GGCATCTACAACTGGGCTAAGG	110	0.978	-3.104
	GR/Nr3c1	Nuclear receptor subfamily 3 group C member 1	NM_001361210	TGCTGTTTATCTCCACTGAATTAC	TCCTTAGGAACTGAGGAGAGAAGC	99.6	0.992	-3.331
	Fkbp5	FK506 binding protein 5	NM_010220	GTACAACAAAGCCGTGGAGTG	GCCCTGTTCTGAGGATTGACT	99.9	0.961	-3.324
	Tfrc	Transferrin receptor	NM_011638	GGCGCTTCCTAGTACTCCCT	ACTTGCCGAGCAAGGCTAAA	92.3	0.983	-3.522
	Lrp1	Low density lipoprotein receptor-related protein 1	NM_008512	TCCTGGCTACGTACCTGAGT	ATGGTGTGCTCATCCACGAA	101.2	0.937	-3.293
	Fpn1	Solute carrier family 40 (iron-regulated transporter) member 1	NM_016917	TGCAGGAGTCATTGCTGCTAG	TGGAGTTCTGCACACCATTGAT	99.7	0.992	-3.33
	Ywhaz	Tyrosine 3-monooxygenase/tryptophan 5-monooxygenase activation protein zeta polypeptide	NM_001356569	TTGATCCCCAATGCTTCGC	CAGCAACCTCGGCCAAGTAA	97.4	0.988	-3.387
	Tbp	TATA box binding protein	NM_013684	CTCAGTTACAGGTGGCAGCA	ACCAACAATCACCAACAGCA	111.1	0.989	-3.082
	Gapdh	Glyceraldehyde-3-phosphate dehydrogenase	NM_001411845	GAAGGGCTCATGACCACAGTC	CACGTCAGATCCACGACGG	98.3	0.996	-3.364
	DHT	Dihydrotestosterone
	DHEA	Dehydroepiandrosterone
	DHEA-S	Dehydroepiandrosterone Sulfate
